# Supplementary material for: Genetic dissection of down syndrome-associated alterations in APP/amyloid-β biology using mouse models
Source: Sci Rep. 2021 Mar 11;11:5736. doi: 10.1038/s41598-021-85062-3 (PMC7952899; doi:10.1038/s41598-021-85062-3)
Supplement: Supplementary file 2 — Supplementary Information 2. [file 41598_2021_85062_MOESM2_ESM.xlsx]

## Sheet: Sheet1
	ensembl_gene_id	mgi_symbol	chromosome_name	start_position	end_position	Significantly upregulated in Dp16(1)Tyb hippocampus (Ahlfors et al, 2018)
	ENSMUSG00000098143	Gm26937	Mmu16	74961240	74962247	Yes
	ENSMUSG00000032948	Lipi	Mmu16	75540514	75586061
	ENSMUSG00000032940	Rbm11	Mmu16	75592844	75602829	Yes
	ENSMUSG00000080750	Gm15553	Mmu16	75746050	75746479
	ENSMUSG00000032932	Hspa13	Mmu16	75755190	75766821	Yes
	ENSMUSG00000092693	Gm22923	Mmu16	75764322	75764431
	ENSMUSG00000081250	Gm15554	Mmu16	75772159	75773071
	ENSMUSG00000022876	Samsn1	Mmu16	75858793	76022281
	ENSMUSG00000087214	Gm15555	Mmu16	76000784	76034602
	ENSMUSG00000103648	Gm37705	Mmu16	76116891	76118550
	ENSMUSG00000077197	Gm22268	Mmu16	76132541	76132671
	ENSMUSG00000098089	Gm26915	Mmu16	76144977	76145724
	ENSMUSG00000048490	Nrip1	Mmu16	76287400	76373827	Yes
	ENSMUSG00000050299	Gm9843	Mmu16	76403209	76403712
Lipi-Hunk interval not modelled	ENSMUSG00000109338	RP24-443G20.1	Mmu16	76427745	76502909
	ENSMUSG00000108903	RP24-112A10.1	Mmu16	76680513	76741443
	ENSMUSG00000109333	RP23-185P17.2	Mmu16	76751793	76779092
	ENSMUSG00000100857	1700041M19Rik	Mmu16	76819583	77010897
	ENSMUSG00000102036	1700063K16Rik	Mmu16	76819585	76841784
	ENSMUSG00000022867	Usp25	Mmu16	77014069	77116779	Yes
	ENSMUSG00000090386	Mir99ahg	Mmu16	77236317	77691403	Yes
	ENSMUSG00000102289	Gm31258	Mmu16	77302264	77305560
	ENSMUSG00000103972	Gm37466	Mmu16	77381950	77382601
	ENSMUSG00000096870	Gm21816	Mmu16	77400030	77403135
	ENSMUSG00000102205	9430092D12Rik	Mmu16	77413643	77414916	Yes
	ENSMUSG00000103916	Gm38071	Mmu16	77416624	77420001
	ENSMUSG00000102344	9430053O09Rik	Mmu16	77419251	77421820	Yes
	ENSMUSG00000103805	Gm37063	Mmu16	77476934	77480453
	ENSMUSG00000102575	Gm37241	Mmu16	77486046	77486568
	ENSMUSG00000103932	Gm36963	Mmu16	77539882	77542205
	ENSMUSG00000103851	Gm37606	Mmu16	77561650	77564765
	ENSMUSG00000079546	Gm11146	Mmu16	77588578	77602094
	ENSMUSG00000065530	Mir99a	Mmu16	77598936	77599000
	ENSMUSG00000065557	Mirlet7c-1	Mmu16	77599657	77599750
	ENSMUSG00000103049	Gm37311	Mmu16	77616311	77618334
	ENSMUSG00000065472	Mir125b-2	Mmu16	77646273	77646343
	ENSMUSG00000102854	C130023A14Rik	Mmu16	77646340	77649426
	ENSMUSG00000102267	9530003O04Rik	Mmu16	77654531	77655438
	ENSMUSG00000102562	Gm37694	Mmu16	77685277	77687409	Yes
	ENSMUSG00000091193	Gm17333	Mmu16	77846693	77853020
	ENSMUSG00000092759	Gm25025	Mmu16	78050717	78050827
	ENSMUSG00000077451	Gm25916	Mmu16	78240258	78240388
	ENSMUSG00000109841	E330011O21Rik	Mmu16	78250861	78302487
	ENSMUSG00000022865	Cxadr	Mmu16	78301496	78359785	Yes
	ENSMUSG00000022863	Btg3	Mmu16	78359860	78377192
	ENSMUSG00000064862	Gm25038	Mmu16	78423730	78423859
	ENSMUSG00000022864	D16Ertd472e	Mmu16	78544012	78576657	Yes
	ENSMUSG00000093988	Gm24861	Mmu16	78624747	78624853
	ENSMUSG00000022860	Chodl	Mmu16	78930948	78951733
	ENSMUSG00000022857	Tmprss15	Mmu16	78953008	79091097
	ENSMUSG00000085094	Gm15692	Mmu16	78964114	78964465
	ENSMUSG00000102791	Gm37709	Mmu16	79651527	79652126
	ENSMUSG00000097552	Rps19-ps12	Mmu16	79914460	79914889
	ENSMUSG00000101810	1700066C05Rik	Mmu16	79999376	80000546
	ENSMUSG00000088476	Gm23083	Mmu16	80137352	80137467
	ENSMUSG00000089138	Gm24773	Mmu16	80685225	80685323
	ENSMUSG00000022762	Ncam2	Mmu16	81200697	81624285	Yes
	ENSMUSG00000084671	Gm26023	Mmu16	81261703	81262015
	ENSMUSG00000094726	Gm23355	Mmu16	82543229	82543335
	ENSMUSG00000094030	Gm21833	Mmu16	82828382	82829881
	ENSMUSG00000071475	Rpl21-ps5	Mmu16	83371251	83371733
	ENSMUSG00000095070	Gm24508	Mmu16	84294535	84294641
	ENSMUSG00000110358	#N/A	Mmu16	84515121	84523888
	ENSMUSG00000084746	Gm25292	Mmu16	84619807	84620128
	ENSMUSG00000097418	Mir155hg	Mmu16	84703167	84715245
	ENSMUSG00000065397	Mir155	Mmu16	84714140	84714204
	ENSMUSG00000022889	Mrpl39	Mmu16	84717576	84735742	Yes
	ENSMUSG00000088058	Gm26153	Mmu16	84737350	84737476
	ENSMUSG00000053062	Jam2	Mmu16	84774123	84825928	Yes
	ENSMUSG00000088249	Gm25908	Mmu16	84818097	84818194
	ENSMUSG00000022890	Atp5j	Mmu16	84827866	84835625	Yes
	ENSMUSG00000008976	Gabpa	Mmu16	84834925	84863779	Yes
	ENSMUSG00000022892	App	Mmu16	84949685	85173766	Yes
	ENSMUSG00000098604	Gm27295	Mmu16	85168849	85169001
	ENSMUSG00000041134	Cyyr1	Mmu16	85421533	85553397	Yes
	ENSMUSG00000089698	Gm2541	Mmu16	85553233	85553943
	ENSMUSG00000022893	Adamts1	Mmu16	85793827	85803113	Yes
	ENSMUSG00000022894	Adamts5	Mmu16	85858170	85901125
	ENSMUSG00000089252	Gm25715	Mmu16	86845470	86845594
	ENSMUSG00000044442	N6amt1	Mmu16	87354185	87368742	Yes
	ENSMUSG00000052299	Ltn1	Mmu16	87376651	87432606	Yes
	ENSMUSG00000065647	Gm25896	Mmu16	87418909	87419044
	ENSMUSG00000041079	Rwdd2b	Mmu16	87433407	87440573	Yes
	ENSMUSG00000025616	Usp16	Mmu16	87454703	87483517	Yes
	ENSMUSG00000025613	Cct8	Mmu16	87483326	87495873	Yes
	ENSMUSG00000093606	B130034C11Rik	Mmu16	87495999	87504033
	ENSMUSG00000077579	Gm24891	Mmu16	87528030	87528165
	ENSMUSG00000090753	Rpl31-ps4	Mmu16	87549062	87549451
	ENSMUSG00000025610	Map3k7cl	Mmu16	87553330	87595336
	ENSMUSG00000064670	Gm22808	Mmu16	87621014	87621120
	ENSMUSG00000025612	Bach1	Mmu16	87698945	87733346	Yes
	ENSMUSG00000088684	Gm23994	Mmu16	87761556	87761643
	ENSMUSG00000055972	2810407A14Rik	Mmu16	87784075	87839293
	ENSMUSG00000022935	Grik1	Mmu16	87895900	88290265	Yes
	ENSMUSG00000055811	Cldn17	Mmu16	88505807	88506978
	ENSMUSG00000050520	Cldn8	Mmu16	88560828	88563183
	ENSMUSG00000050239	Krtap24-1	Mmu16	88610709	88612279
	ENSMUSG00000088283	Gm23587	Mmu16	88614527	88614610
	ENSMUSG00000045331	2310079G19Rik	Mmu16	88626786	88627666
	ENSMUSG00000071471	Krtap26-1	Mmu16	88646824	88647796
	ENSMUSG00000090515	Krtap27-1	Mmu16	88671026	88671671
	ENSMUSG00000050704	2310061N02Rik	Mmu16	88707169	88707962
	ENSMUSG00000056350	Krtap13-1	Mmu16	88728862	88729609
	ENSMUSG00000050224	Krtap13	Mmu16	88750747	88751628
	ENSMUSG00000068078	2310034C09Rik	Mmu16	88758847	88759792
	ENSMUSG00000048830	2310057N15Rik	Mmu16	88773179	88774206
	ENSMUSG00000009047	Gm5965	Mmu16	88777896	88778528
	ENSMUSG00000074928	Krtap14	Mmu16	88818667	88826145
	ENSMUSG00000022931	Krtap15	Mmu16	88820215	88829844
	ENSMUSG00000060691	Krtap19-1	Mmu16	88868918	88869410
	ENSMUSG00000057650	Krtap19-2	Mmu16	88873665	88874269
	ENSMUSG00000060469	Krtap19-3	Mmu16	88877513	88878038
	ENSMUSG00000043982	Krtap19-4	Mmu16	88884786	88885089
	ENSMUSG00000051802	Krtap19-5	Mmu16	88895968	88896450
	ENSMUSG00000048643	Krtap19-9a	Mmu16	88924050	88924217
	ENSMUSG00000057174	Krtap19-9b	Mmu16	88931804	88932264
	ENSMUSG00000096534	Krtap16-3	Mmu16	88962273	88962873
	ENSMUSG00000095992	Krtap22-2	Mmu16	89010380	89010759
	ENSMUSG00000068075	Gm10229	Mmu16	89015277	89015846
	ENSMUSG00000058172	Krtap6-1	Mmu16	89031699	89032292
	ENSMUSG00000068074	Gm10228	Mmu16	89040921	89041452
	ENSMUSG00000062400	Krtap6-5	Mmu16	89047300	89047899
	ENSMUSG00000068073	1110025L11Rik	Mmu16	89063412	89064002
	ENSMUSG00000057855	Krtap6-3	Mmu16	89084015	89084534
	ENSMUSG00000068071	Gm6358	Mmu16	89140851	89141339
	ENSMUSG00000059113	Gm10061	Mmu16	89151086	89151550
	ENSMUSG00000044227	Gm9789	Mmu16	89157952	89158348
	ENSMUSG00000068068	Gm7735	Mmu16	89169490	89169648
	ENSMUSG00000068067	1110057P08Rik	Mmu16	89174735	89175199
	ENSMUSG00000091039	Krtap20-2	Mmu16	89205861	89206388
	ENSMUSG00000058368	Krtap21-1	Mmu16	89403027	89403774
	ENSMUSG00000062433	Krtap6-2	Mmu16	89419326	89420111
	ENSMUSG00000084576	Gm23655	Mmu16	89451495	89451599
	ENSMUSG00000059632	Krtap8-1	Mmu16	89487374	89487952
	ENSMUSG00000056706	Krtap7-1	Mmu16	89507704	89508323
	ENSMUSG00000091212	Krtap11-1	Mmu16	89570176	89571183
	ENSMUSG00000002489	Tiam1	Mmu16	89787111	89980080	Yes
	ENSMUSG00000022982	Sod1	Mmu16	90220742	90226322	Yes
	ENSMUSG00000022983	Scaf4	Mmu16	90228957	90284425	Yes
	ENSMUSG00000053414	Hunk	Mmu16	90386397	90499553	Yes
	ENSMUSG00000046119	1110008E08Rik	Mmu16	90554164	90554886
	ENSMUSG00000064471	Gm23406	Mmu16	90602496	90602617
	ENSMUSG00000022978	Mis18a	Mmu16	90719312	90727404	Yes
	ENSMUSG00000097757	Gm17518	Mmu16	90727512	90729120
	ENSMUSG00000039956	Mrap	Mmu16	90738324	90749785
	ENSMUSG00000039929	Urb1	Mmu16	90751527	90810413	Yes
	ENSMUSG00000039903	Eva1c	Mmu16	90826719	90905109	Yes
	ENSMUSG00000083226	Gm7831	Mmu16	90915180	90915731
	ENSMUSG00000022972	1110004E09Rik	Mmu16	90925809	90934927	Yes
	ENSMUSG00000022973	Synj1	Mmu16	90936092	91011308	Yes
	ENSMUSG00000093256	Gm22933	Mmu16	90953795	90953868
	ENSMUSG00000085279	Gm15965	Mmu16	90983907	90987237
	ENSMUSG00000087354	4930404I05Rik	Mmu16	91011249	91016743
	ENSMUSG00000022974	Paxbp1	Mmu16	91014037	91044543	Yes
	ENSMUSG00000085398	4931406G06Rik	Mmu16	91044656	91056677
	ENSMUSG00000039851	4932438H23Rik	Mmu16	91053935	91095122
	ENSMUSG00000081176	H3f3a-ps2	Mmu16	91114189	91114599
Dp(16)2Tyb	ENSMUSG00000052471	Gm9881	Mmu16	91168197	91171401
	ENSMUSG00000039830	Olig2	Mmu16	91225550	91228677	Yes
	ENSMUSG00000102958	Gm37016	Mmu16	91262498	91263298
	ENSMUSG00000046160	Olig1	Mmu16	91269772	91271933
	ENSMUSG00000085865	Gm15966	Mmu16	91320452	91328995
	ENSMUSG00000065811	Gm24695	Mmu16	91349702	91349784
	ENSMUSG00000022971	Ifnar2	Mmu16	91372783	91405589	Yes
	ENSMUSG00000093701	Gm21970	Mmu16	91391721	91419451
	ENSMUSG00000022969	Il10rb	Mmu16	91406164	91425834
	ENSMUSG00000084866	A930006K02Rik	Mmu16	91465104	91470121
	ENSMUSG00000022967	Ifnar1	Mmu16	91485238	91507441	Yes
	ENSMUSG00000084301	Gm7856	Mmu16	91513141	91514633
	ENSMUSG00000099308	Mir6367	Mmu16	91527443	91527544
	ENSMUSG00000082535	Gm7860	Mmu16	91539182	91540060
	ENSMUSG00000022965	Ifngr2	Mmu16	91547072	91565169	Yes
	ENSMUSG00000022964	Tmem50b	Mmu16	91574503	91597800	Yes
	ENSMUSG00000085337	Gm15964	Mmu16	91611468	91623861
	ENSMUSG00000039763	Dnajc28	Mmu16	91614257	91619026	Yes
	ENSMUSG00000022962	Gart	Mmu16	91621186	91646952	Yes
	ENSMUSG00000022961	Son	Mmu16	91647506	91679221	Yes
	ENSMUSG00000022960	Donson	Mmu16	91677268	91688765	Yes
	ENSMUSG00000022956	Atp5o	Mmu16	91684398	91931687	Yes
	ENSMUSG00000085169	Gm10785	Mmu16	91688911	91715642
	ENSMUSG00000058240	Cryzl1	Mmu16	91689322	91728975	Yes
	ENSMUSG00000022957	Itsn1	Mmu16	91729281	91920597	Yes
	ENSMUSG00000096895	Gm25245	Mmu16	91921309	91921415
	ENSMUSG00000087240	Gm15976	Mmu16	91924438	91928635
	ENSMUSG00000087190	D430001F17Rik	Mmu16	91931237	91962915
	ENSMUSG00000099268	Gm27773	Mmu16	91944071	91944148
	ENSMUSG00000089293	Gm23210	Mmu16	92042677	92042774
	ENSMUSG00000039680	Mrps6	Mmu16	92058270	92112227	Yes
	ENSMUSG00000089774	Slc5a3	Mmu16	92058322	92087473	Yes
	ENSMUSG00000086331	Gm16310	Mmu16	92094568	92096490
	ENSMUSG00000039672	Kcne2	Mmu16	92292389	92298129
	ENSMUSG00000051989	Smim11	Mmu16	92301286	92313041	Yes
	ENSMUSG00000085637	1700048M11Rik	Mmu16	92308716	92312468
	ENSMUSG00000051728	4930563D23Rik	Mmu16	92318763	92321408
	ENSMUSG00000039639	Kcne1	Mmu16	92346001	92359468
	ENSMUSG00000022951	Rcan1	Mmu16	92391953	92466146	Yes
	ENSMUSG00000051297	2410124H12Rik	Mmu16	92478742	92497366
	ENSMUSG00000022949	Clic6	Mmu16	92485736	92541243
	ENSMUSG00000022952	Runx1	Mmu16	92601466	92826149
	ENSMUSG00000097139	Gm26626	Mmu16	92612824	92620032
	ENSMUSG00000098983	Gm28003	Mmu16	93072755	93072822
	ENSMUSG00000100277	1810053B23Rik	Mmu16	93343281	93359543
	ENSMUSG00000076457	Mir802	Mmu16	93369720	93369816
	ENSMUSG00000099968	1700029J03Rik	Mmu16	93391677	93458872
	ENSMUSG00000022948	Setd4	Mmu16	93583457	93604063	Yes
	ENSMUSG00000051483	Cbr1	Mmu16	93607837	93610505	Yes
	ENSMUSG00000082815	Gm5678	Mmu16	93628097	93630451
	ENSMUSG00000109777	#N/A	Mmu16	93653088	93653364
	ENSMUSG00000084591	Gm22344	Mmu16	93654324	93654601
	ENSMUSG00000022947	Cbr3	Mmu16	93683215	93690990	Yes
	ENSMUSG00000022946	Dopey2	Mmu16	93711904	93810590	Yes
	ENSMUSG00000097768	2310043M15Rik	Mmu16	93792136	93794901
	ENSMUSG00000039456	Morc3	Mmu16	93832121	93876072	Yes
	ENSMUSG00000022945	Chaf1b	Mmu16	93883901	93906115
	ENSMUSG00000047109	Cldn14	Mmu16	93919031	94008837
	ENSMUSG00000062713	Sim2	Mmu16	94085260	94127032
	ENSMUSG00000040820	Hlcs	Mmu16	94128882	94313571	Yes
	ENSMUSG00000076304	Gm23062	Mmu16	94169302	94169411
	ENSMUSG00000022941	Ripply3	Mmu16	94328420	94336935
	ENSMUSG00000022940	Pigp	Mmu16	94358763	94371015	Yes
	ENSMUSG00000089814	Gm15310	Mmu16	94358941	94359312
	ENSMUSG00000040785	Ttc3	Mmu16	94370618	94522117	Yes
	ENSMUSG00000075829	Gm23692	Mmu16	94429073	94429232
	ENSMUSG00000022898	Dscr3	Mmu16	94497783	94526830	Yes
	ENSMUSG00000022897	Dyrk1a	Mmu16	94570010	94695517	Yes
	ENSMUSG00000081692	Gm15971	Mmu16	94620377	94620587
	ENSMUSG00000043301	Kcnj6	Mmu16	94749266	94997696	Yes
	ENSMUSG00000095435	Gm22745	Mmu16	94869464	94869533
	ENSMUSG00000097551	Gm7976	Mmu16	95016370	95067017
	ENSMUSG00000062609	Kcnj15	Mmu16	95257558	95300260
	ENSMUSG00000040732	Erg	Mmu16	95359169	95586593
	ENSMUSG00000022895	Ets2	Mmu16	95702075	95721051	Yes
	ENSMUSG00000104172	Gm37259	Mmu16	95759836	95760684
	ENSMUSG00000085329	2810404F17Rik	Mmu16	95806029	95808317
	ENSMUSG00000086899	1600002D24Rik	Mmu16	95831123	95929077
Dp(16)3Tyb	ENSMUSG00000085903	Gm15340	Mmu16	95900398	95901728
	ENSMUSG00000022913	Psmg1	Mmu16	95979933	95990960	Yes
	ENSMUSG00000022914	Brwd1	Mmu16	95992092	96082526	Yes
	ENSMUSG00000085884	Gm15342	Mmu16	96036090	96038743
	ENSMUSG00000098733	Gm27833	Mmu16	96040845	96040968
	ENSMUSG00000022915	1700093J21Rik	Mmu16	96082676	96089070
	ENSMUSG00000086093	Gm15341	Mmu16	96098499	96113821
	ENSMUSG00000040681	Hmgn1	Mmu16	96120618	96127729	Yes
	ENSMUSG00000023147	Wrb	Mmu16	96145407	96157852	Yes
	ENSMUSG00000087282	Gm15317	Mmu16	96145476	96147584
	ENSMUSG00000045275	Lca5l	Mmu16	96158407	96192257
	ENSMUSG00000040666	Sh3bgr	Mmu16	96200470	96228933	Yes
	ENSMUSG00000074892	B3galt5	Mmu16	96235801	96319859	Yes
	ENSMUSG00000000159	Igsf5	Mmu16	96361668	96525580
	ENSMUSG00000000157	Itgb2l	Mmu16	96422288	96443619
	ENSMUSG00000090223	Pcp4	Mmu16	96467606	96525793	Yes
	ENSMUSG00000050272	Dscam	Mmu16	96592079	97170752	Yes
	ENSMUSG00000040605	Bace2	Mmu16	97356728	97439012
	ENSMUSG00000000386	Mx1	Mmu16	97447035	97462907
	ENSMUSG00000022938	Fam3b	Mmu16	97471050	97504936
	ENSMUSG00000096156	Gm9242	Mmu16	97490047	97491120
	ENSMUSG00000088269	Gm24777	Mmu16	97498916	97499022
	ENSMUSG00000023341	Mx2	Mmu16	97535308	97560900	Yes
	ENSMUSG00000000385	Tmprss2	Mmu16	97564684	97611195
	ENSMUSG00000005251	Ripk4	Mmu16	97741933	97763737
	ENSMUSG00000014039	Prdm15	Mmu16	97791467	97851850	Yes
	ENSMUSG00000045975	C2cd2	Mmu16	97855210	97922633	Yes
	ENSMUSG00000105138	Mir6964	Mmu16	97877233	97877291
	ENSMUSG00000046962	Zbtb21	Mmu16	97947435	97962621	Yes
	ENSMUSG00000097874	C030010L15Rik	Mmu16	97994601	97997419
	ENSMUSG00000080717	B230307C23Rik	Mmu16	97997323	98010000
